# Supplementary material for: Bacteriobiota of the Cave Church of Sts. Peter and Paul in Serbia—Culturable and Non-Culturable Communities’ Assessment in the Bioconservation Potential of a Peculiar Fresco Painting
Source: Int J Mol Sci. 2023 Jan 5;24(2):1016. doi: 10.3390/ijms24021016 (PMC9867463; doi:10.3390/ijms24021016)
Supplement: Supplementary file 1 [file ijms-24-01016-s001.zip]

Archive with 1 entries (1 files):
- ijms-2096534-supplementary.pdf
